# Supplementary material for: Multi-angle laser device improves novice learning of C-arm fluoroscopy for lumbar spine surgery
Source: PLoS One. 2024 Mar 7;19(3):e0299273. doi: 10.1371/journal.pone.0299273 (PMC10919629; doi:10.1371/journal.pone.0299273)
Supplement: S1 Data — (XLSX) [file pone.0299273.s001.xlsx]

## Sheet: Table 1. Comparison of baseline
	Group A																				Group B
	A1	A2	A3	A4	A5	A6	A7	A8	A9	A10	A11	A12	A13	A14	A15	A16	A17	A18	A19	A20	B1	B2	B3	B4	B5	B6	B7	B8	B9	B10	B11	B12	B13	B14	B15	B16	B17	B18	B19	B20
Gender	Male	Male	Male	Male	Male	Male	Male	Male	Male	Male	Male	Male	Male	Female	Female	Female	Female	Female	Female	Female	Male	Male	Male	Male	Male	Male	Male	Male	Male	Male	Male	Male	Male	Male	Female	Female	Female	Female	Female	Female
Anatomical score (points)	87	79	84	79	73	80	73	75	65	90	78	81	82	83	88	79	84	80	78	88	85	78	86	80	75	80	78	76	66	91	88	80	84	79	78	81	82	78	83	85

## Sheet: Table 2. Comparison of imaging
	Group A																				Group B
	A1	A2	A3	A4	A5	A6	A7	A8	A9	A10	A11	A12	A13	A14	A15	A16	A17	A18	A19	A20	B1	B2	B3	B4	B5	B6	B7	B8	B9	B10	B11	B12	B13	B14	B15	B16	B17	B18	B19	B20
Time of Shots (min)
AP(N)	2.68333	5.9	3.13333	4.63333	2.75	2.21667	2.53333	2.73333	2.51667	2.45	3.5	2.66667	3.56667	2.96667	2.33333	3	1.51667	2.38333	2.8	1.9	15.6167	1.58333	3.83333	3.58333	7.46667	6.98333	7.4	7.6	7.2	5.56667	6.83333	5	10.1167	3.06667	7.33333	10.8667	4.06667	8.26667	6.88333	7.5
Lat(N)	6.83333	2.7	6.28333	4.11667	2.31667	1.66667	1.78333	3.35	3.2	2.2	7	3	4.78333	1.83333	1.68333	1.88333	1.06667	2.55	1	1.48333	4.38333	2.11667	2.11667	3.65	1.21667	5.65	5.73333	5.48333	3.6	7.45	13.75	8.13333	7.93333	3.68333	2.56667	7.86667	1.75	5.06667	1.08333	4.81667
AP(CR)	10.3167	2.21667	1.76667	4.43333	3.48333	2.78333	4.81667	5.51667	7.45	5.4	4.65	10.2833	12.3	1.66667	1.56667	3.33333	1.45	1.86667	5.91667	1.45	3.48333	1.43333	10.15	7.26667	12.0167	11.0667	10	9.95	11.45	8.61667	8.71667	16.65	13.8	6.63333	5.5	8.88333	5.06667	14.9833	8.66667	5.06667
Lat(CR)	5.2	1.31667	4.2	4.36667	1.01667	1.66667	3.51667	2.23333	2.05	1.66667	5.41667	5	4.5	2.83333	1.93333	3.25	3.63333	2.86667	3.03333	1.88333	1.01667	1.26667	5.83333	6.13333	5.68333	4.93333	6.68333	6.73333	3.46667	3.98333	8	8.6	7.2	3.96667	2.6	2.91667	5.16667	4.95	4.03333	5.16667
Total time	25.0333	12.1333	15.3833	17.55	9.56667	8.33333	12.65	13.8333	15.2167	11.7167	20.5667	20.95	25.15	9.3	7.51667	11.4667	7.66667	9.66667	12.75	6.71667	24.5	6.4	21.9333	20.6333	26.3833	28.6333	29.8167	29.7667	25.7167	25.6167	37.3	38.3833	39.05	17.35	18	30.5333	16.05	33.2667	20.6667	22.55
Number of Shots
AP(N)	3	11	5	6	7	2	3	4	5	4	3	1	2	5	2	3	2	2	2	3	19	4	6	4	12	10	8	9	12	7	6	5	11	6	16	19	9	13	8	10
Lat(N)	10	5	10	5	2	1	2	4	4	2	3	2	5	3	1	2	1	1	1	2	8	6	4	10	3	7	8	6	5	9	6	5	8	8	5	17	5	7	2	7
AP(CR)	13	5	4	5	3	2	4	6	7	4	5	8	10	1	2	2	1	1	3	2	5	4	12	7	11	10	7	7	10	10	8	19	17	12	6	10	10	14	12	8
Lat(CR)	11	4	7	4	1	3	5	3	4	2	3	6	2	3	4	1	2	3	3	1	2	4	7	6	8	5	7	7	4	4	6	9	12	6	6	4	6	6	5	7
Total Shots	37	25	26	20	13	8	14	17	20	12	14	17	19	12	9	8	6	7	9	8	34	18	29	27	34	32	30	29	31	30	26	38	48	32	33	50	30	40	27	32
Initial Shot Deviation (%)
AP(N)	31	18	20	100	21	15	23	18	17	19	13	8	87	70	21	21	22	18	24	22	41	39	64	51	61	44	56	67	71	78	14	29	83	82	100	85	100	78	57	87
Lat(N)	41	31	13	26	24	5	14	19	17	20	23	18	25	18	3	17	7	5	3	21	71	100	30	43	21	63	76	54	60	74	80	67	52	43	60	63	100	47	23	100
AP(CR)	43	13	16	18	15	11	22	34	55	21	60	27	37	10	27	7	8	5	39	18	23	85	52	39	20	57	68	87	68	58	100	51	62	100	100	80	100	66	87	91
Lat(CR)	32	20	32	18	5	14	44	17	17	13	12	23	10	32	54	10	19	19	12	7	17	21	53	42	67	25	23	89	87	66	15	67	100	39	80	36	72	23	24	65
Mean Deviation	36.75	20.5	20.25	40.5	16.25	11.25	25.75	22	26.5	18.25	27	19	39.75	32.5	26.25	13.75	14	11.75	19.5	17	38	61.25	49.75	43.75	42.25	47.25	55.75	74.25	71.5	69	52.25	53.5	74.25	66	85	66	93	53.5	47.75	85.75

## Sheet: Table 3. Questionnaire ratings 
	Group A																				Group B
	A1	A2	A3	A4	A5	A6	A7	A8	A9	A10	A11	A12	A13	A14	A15	A16	A17	A18	A19	A20	B1	B2	B3	B4	B5	B6	B7	B8	B9	B10	B11	B12	B13	B14	B15	B16	B17	B18	B19	B20
Comfort	3	4	5	4	4	5	3	2	3	4	5	5	4	4	5	3	5	5	5	5	3	3	3	3	4	3	3	3	4	1	3	3	2	3	2	1	3	2	2	2
Interest	3	3	4	3	3	2	2	2	2	1	5	5	4	4	4	4	4	4	5	4	3	2	4	3	4	4	2	3	3	2	5	5	4	4	3	5	1	4	4	5
Efficiency	4	1	5	5	4	3	5	4	3	4	4	5	5	4	4	4	4	5	5	4	3	3	3	3	4	4	2	3	2	3	1	1	3	5	3	3	2	2	3	4
Mastery	4	3	2	1	5	3	3	4	3	4	5	5	4	4	5	4	5	4	5	4	2	3	2	3	4	3	2	3	2	3	4	5	4	3	3	1	2	3	3	2
